# Supplementary material for: Pet Dog Choice in Hong Kong and Mainland China: Exploring Owners’ Motivations, Behaviours, and Perceptions
Source: Animals (Basel). 2025 Feb 8;15(4):486. doi: 10.3390/ani15040486 (PMC11851363; doi:10.3390/ani15040486)
Supplement: Supplementary file 1 [file animals-15-00486-s001.zip]

Archive with 1 entries (1 files):
- animals-3455432-supplementary.pdf
